# Supplementary material for: A Prognostic Neuromodulation-Related Gene Signature Identifies Immunomodulation and Tumour-Associated Hallmarks in Glioblastoma
Source: Biomedicines. 2025 Oct 28;13(11):2640. doi: 10.3390/biomedicines13112640 (PMC12650030; doi:10.3390/biomedicines13112640)
Supplement: Supplementary file 1 [file biomedicines-13-02640-s001.zip]

Archive with 5 entries (4 files):
- Supplementary files/
- Supplementary files/Supplementary File 2.docx
- __MACOSX/Supplementary files/._Supplementary File 2.docx
- Supplementary files/Supplementary File 1.docx
- __MACOSX/Supplementary files/._Supplementary File 1.docx
